# Supplementary material for: Genetic Diversity and Spatiotemporal Distribution of SARS-CoV-2 Variants in Guinea: A Meta-Analysis of Sequence Data (2020–2023)
Source: Viruses. 2025 Jan 31;17(2):204. doi: 10.3390/v17020204 (PMC11860642; doi:10.3390/v17020204)
Supplement: Supplementary file 1 [file viruses-17-00204-s001.zip]

Archive with 1 entries (1 files):
- viruses-3398464-supplementary.pdf
